# Supplementary material for: Surfaces with Adjustable Features—Effective and Durable Materials for Water Desalination
Source: Int J Mol Sci. 2021 Oct 29;22(21):11743. doi: 10.3390/ijms222111743 (PMC8583984; doi:10.3390/ijms222111743)
Supplement: Supplementary file 1 [file ijms-22-11743-s001.zip]

Archive with 1 entries (1 files):
- ijms-1430500-supplementary.pdf
